# Supplementary material for: Mechanisms of telomerase inhibition by oxidized and therapeutic dNTPs
Source: Nat Commun. 2020 Oct 20;11:5288. doi: 10.1038/s41467-020-19115-y (PMC7576608; doi:10.1038/s41467-020-19115-y)
Supplement: Supplementary file 3 — Source Data [file 41467_2020_19115_MOESM3_ESM.xlsx]

## Sheet: Figure 3a
Figure 3a
		Percent Primer Extension
		n1	n2	n3	Mean	SD
	dG	20.2959	18.0954	18.1984	18.8632	1.24178
	dT	43.4748	40.8	37.4	40.5583	3.0446
	dA	5.13133	3.47004	1.8436	3.48166	1.64389
	dC	5.74802	3.98232	7.8067	5.84568	1.91406
	8dG	16.1346	8.83705	7.435	10.8022	4.67086
	8dA	1.57569	0	0	0.525229	0.909723
	2dA	3.06145	3.42906	1.984	2.82484	0.751026
	6dG	11.7413	6.99496	19	12.5788	6.04618
	ddI	2.78047	0	1.984	1.58816	1.43188
	ZdT	25.3737	25.16	27.6	26.0446	1.35129

## Sheet: Figure 3b
Figure 3b
		Percent Primer Extension
		n1	n2	n3	Mean	SD
	dG	40.8465	31.8576	26.95	33.2181	7.04745
	dT	0	0	0	0	0
	dA	0	0	0	0	0
	dC	0	0	0	0	0
	8dG	1.50232	0	1.3687	0.957007	0.831481
	8dA	0	0	0	0	0
	2dA	2.02633	0	1.9308	1.31904	1.14332
	6dG	47.3158	39.6628	41.3947	42.7911	4.01304
	ddI	17.286	17.83	11.4	15.5053	3.56572
	ZdT	0	0	0	0	0

## Sheet: Figure 3c
Figure 3c
		Percent Primer Extension:
		n1	n2	n3	Mean	SD
	dG	4.5465	4.27571	4.4578	4.42667	0.138052
	dT	8.81	8.09942	9.2596	8.72301	0.584961
	dA	32.4018	27.0585	29.239	29.5664	2.68665
	dC	0	0	0	0	0
	8dG	0	0	0	0	0
	8dA	0	0	0	0	0
	2dA	16.2035	14.5291	15.9398	15.5575	0.900288
	6dG	3.70738	2.96964	6.04	4.23901	1.60273
	ddI	0	0	0	0	0
	ZdT	0	0	0	0	0

## Sheet: Figure 4a
Figure 4a
		Percent of total product
		A					2dA
		n1	n2	n3	Mean	SD	n1	n2	n3	Mean	SD
	rU5	2.55831	8.83887	3.3508	4.91599	3.42034	10.5111	13.7262	13.0349	12.424	1.69236
	rC6	7.4158	11.9923	7.48	8.9627	2.62391	70.1863	66.0888	69.8471	68.7074	2.2741
	rC1	1.27926	1.91805	1.21	1.4691	0.390337	1.58742	2.01686	1.25755	1.62061	0.380742
	rC2	0.72276	1.13941	0.4605	0.774224	0.34237	10.6189	10.9511	9.94935	10.5064	0.510242
	rA3	1.86188	3.24666	1.945	2.35118	0.77662	5.4013	5.32174	4.46202	5.06169	0.520848
	rA4	1.67954	1.48981	1.523	1.56412	0.101329	1.15784	1.35354	1.052	1.18779	0.152988
	rU5	0.778099	0.716485	0.685	0.726528	0.0473551	0.537191	0.54179	0.397089	0.492023	0.0822477

## Sheet: Figure 4b
Figure 4b
		Percent of Total Product
		G					6dG
		n1	n2	n3	Mean	SD	n1	n2	n3	Mean	SD
	rA3	11.652	8.45165	2.83594	7.64654	4.46284	5.5245	6.25796	22.6016	11.4614	9.65472
	rA4	8.84343	5.23442	1.70821	5.26202	3.56769	3.72389	3.8938	8.88334	5.50034	2.93099
	rU5	1.43314	0.980581	0.424632	0.946118	0.505137	2.37319	2.62859	6.74508	3.91562	2.45371
	rC6	5.93595	5.77815	1.957	4.55704	2.25308	43.6987	38.4167	22.4856	34.867	11.0431
	rC1	0.715226	0.99773	0.266851	0.659936	0.368563	39.5624	41.1122	31.126	37.2669	5.37432
	rC2	0.453681	0.595904	0.140799	0.396795	0.232824	4.52757	6.68018	8.15841	6.45539	1.82582

## Sheet: Figure 4c
Figure 4c
		Percent of Total Product
		G					6dG
		n1	n2	n3	Mean	SD	n1	n2	n3	Mean	SD
	rC1	4.80209	4.54789	12.8329	7.39429	4.71167	29.5106	21.8906	18.6847	23.362	5.56092
	rC2	1.81006	1.52503	2.5731	1.9694	0.541898	29.68	22.0505	16.7256	22.8187	6.51127
	rA3	4.15798	3.05757	8.23808	5.15121	2.72934	56.7697	42.516	50.4457	49.9105	7.14189
	rA4	4.13243	3.6066	6.52986	4.75629	1.55829	4.25964	4.20315	3.89666	4.11982	0.195315
	rU5	1.16833	1.12234	1.27662	1.18909	0.0792078	0.955735	0.710654	0.755234	0.807208	0.130545
	rC6	6.55284	6.00598	6.10247	6.22043	0.291893	8.54043	8.6291	8.93065	8.70006	0.204559

## Sheet: Figure 4d
Figure 4d
		Percent of Total Product
		G					6dG
		n1	n2	n3	Mean	SD	n1	n2	n3	Mean	SD
	rU5	3.35084	7.57651	2.56	4.49578	2.69713	2.96911	4.79214	6.0582	4.60648	1.55289
	rC6	7.47799	11.1172	7.42	8.67174	2.11805	41.091	35.0747	34.8352	37.0003	3.54467
	rC1	1.21442	1.98915	1.28	1.49452	0.42961	48.2951	51.1573	49.5371	49.6632	1.43527
	rC2	0.460438	0.968677	0.72	0.716372	0.254139	6.79778	7.26725	8.08836	7.38446	0.653227
	rA3	1.94586	2.83461	1.86	2.21349	0.539617	0.847056	1.43813	1.19047	1.15855	0.296827

## Sheet: Figure 5
Figure 5
			Processivity R1/2
			Control					POT1-TPP1
			n1	n2	n3	Mean	SD	n1	n2	n3	Mean	SD
		All	2.12	2.56	2.84	2.50667	0.362951	4.15	4.25	4.98	4.46	0.4531
		8dG	0	0	0	0	0	0	0	0	0	0
		8dA	0	0	0	0	0	1.15	1.3	1.47	1.30667	0.160104
		2dA	0.49	0.48	0.51	0.493333	0.0152753	2.2	2.1	2.5	2.26667	0.208167
		6dG	0	0	0	0	0	0	0	0	0	0
		ddI	0	0	0	0	0	0	0	0	0	0
		ZdT	0	0	0	0	0	0	0	0	0	0

## Sheet: Table 1
Table 1
	tcTERT kobs
	[6-thio-dGTP] (uM)	n1	n2	n3	n4	Mean	SD
	0.5	0.02	0.017	0.037		0.024	0.009
	1	0.046	0.026	0.035		0.036	0.008
	3	0.093	0.083	0.076		0.084	0.007
	5	0.256	0.136	0.07	0.105	0.142	0.07
	7	0.232	0.073	0.125		0.143	0.066
	10	0.389	0.333	0.126	0.109	0.239	0.124
	15	0.523	0.151	0.314		0.33	0.152
	20	0.535	0.464	0.603	0.606	0.552	0.058
	25	0.411	0.737	0.749		0.632	0.157
	40	0.795	1.041	1.018		0.951	0.111
	50	1.051	1.27	1.096		1.139	0.095
	75	1.281	1.438	1.554		1.424	0.112
	100	1.806	1.68	1.793		1.76	0.057
	125	1.596	1.584	1.784		1.655	0.092
	150	1.87	2.039	1.778		1.896	0.108

## Sheet: Si Figure 1
Supplementary figure 1
Telomerase Samples
	Dot Volume	Dot Volume
𝛍L loaded	Telomerase Prep Beads	Telomerase Prep elution 1
1	5002.12	3570.9
2.5	13515.1	12283
5	35368.7	23368.7
RNA Standard Curve for dot blot (fmol)
fmol	Dot Volume
0	0
0.1	1007.29
0.5	321.32
1	254.21
5	1072.41
10	1743.08
50	8837.11
100	19448.1
250	55587.4
Standard Curve Equation Values
equation on graph (y=mx+B)
Slope (m)	218.85
X-intercept (b)	-322.25
Telomerase prep concentration(fmol) x = (y-B)/m
uL in Assay	Telomerase Prep Beads	Telomerase Prep elution 1
	fmol	fmol
1	24.3289	17.7891
2.5	63.2275	57.5977
5	163.084	108.252
Telomerase prep nmol to nM
uL loaded	Telomerase Prep Beads			Telomerase Prep elution 1
	nmol	nmol/𝛍L	nM	nmol	nmol/𝛍L	nM
1	2.43289e-05	2.43289e-05	24.3289	1.77891e-05	1.77891e-05	17.7891
2.5	6.32275e-05	2.5291e-05	25.291	5.75977e-05	2.30391e-05	23.0391
5	0.000163084	3.26168e-05	32.6168	0.000108252	2.16504e-05	21.6504
Average			27.4122			20.8262

[truncated: 22 more sheets: Si Figure 2d, Si Figure 2e dGTP, Si Figure 2e dATP, Si figure 2e 2-OH-dATP, Si Figure 2e dTTP, Si Figure 3, Si Figure 4b, Si Figure 5, Si Figure 6, Si Figure 7, Si Figure 8a 8dG, Si Figure 8b 8dG, Si Figure 8a 8dA, Si Figure 8b 8dA, Si Figure 8a 2dA, Si Figure 8b 2dA, Si Figure 8a 6dG, Si Figure 8b 6dG, Si Figure 8a ddI, Si Figure 8b ddI …]
